# Supplementary material for: Low birth weight: Case definition & guidelines for data collection, analysis, and presentation of maternal immunization safety data
Source: Vaccine. 2017 Dec 4;35(48Part A):6492–500. doi: 10.1016/j.vaccine.2017.01.049 (PMC5710991; doi:10.1016/j.vaccine.2017.01.049)
Supplement: Supplementary data 1 [file mmc1.xlsx]

## Sheet: Form responses 1
Timestamp	Please provide your email.	Professional background	Are you currently involved in / working on immunisation in pregnancy clinical trials or observational studies?	1.a. Do you agree with the rationale of the case definition?	1.b. If no / do not know, explain why.	1.c. Comments?	2.a. Does the preamble clearly describe the intended use of the definition?	2.b. If no / do not know, explain why.	2.c. Comments?	3.a. Do you agree with Level 1 of diagnostic certainty?	3.b. If no / do not know, explain why.	3.c. Comments?	4.a. Do you agree with Level 2 of diagnostic certainty?	4.b. If no / do not know, explain why.	4.c. Comments?	5.a. Do you agree with Level 3 of diagnostic certainty?	5.b. If no / do not know, explain why.	5.c. Comments?	6.a. Do you agree with the footnotes of the case definition?	6.b. If no / do not know, explain why.	6.c. Comments?	7.a. Is the definition applicable in your setting?	7.b. If no / do not know, explain why.	7.c. Comments?	8.a. Do you agree with the guidelines?	8.b. If no / do not know, explain why.	8.c. Comments?	9. Any general comments?	First, we would like to obtain some information about the trial / study you are involved in.	- Study number:	- Trial registry ID (cinical trial.gov):	- Randomised trial / observational study?	- Is the study prospective / retrospective?	- Which vaccine is being studied in the study?	- Which country(ies) is the study being conducted in?	- What was / is the starting date (start study period)?	- Is it a multi-centre / single centre study?	- How is the study population defined?	- When does follow-up stop for the mothers? (months / years after immunisation)	- When does follow-up stop for the neonates? (e.g. months / years after birth)	- Any other key information you deem relevant?	1.a. Do you agree with the rationale of the case definition?		1.b. If no / do not know, explain why.	1.c. Comments?	2.a. Do you agree with the definition?	2.b. If no / do not know, explain why.	2.c. Comments?	3.a. Based on your study setting and the procedures / diagnostic requirements for the different levels of certainty in the case definition, would you be able to obtain all levels of certainty?
2016-07-14 15:50:00	diane.m.harper@gmail.com	Healthcare provider	No, but I am interested to review the case definition	Yes			Yes			Yes			Yes			Yes			Yes			Yes			Yes
2016-07-27 12:24:16	slogrove@gmail.com	Academic organisation	No, but I am interested to review the case definition	Yes			Yes		The maternal antibody section doesn't link well with the rationale. I see the need for understanding the mechanisms and physiology of maternal antibody transfer for vaccinations in pregnancy in general, but it isn't clear how this is or isn't linked to low birth weight.	Yes			Yes			Yes			Yes			Yes			Yes
2016-08-04 16:35:14	davidnalin@aol.com	Academic organisation	No, but I am interested to review the case definition	Yes			Yes		Undeer "Maternal immunization and birth weight, para. 2,line 6, there is a word "timeous" which does not exist in English. Assume this should be "timely".	Yes			Yes			Yes		Level 4, as it appears in the text, does not actually seem to confirm to the usual definition of level 4, including that given later on in the paper, i.e. "evidence INADEQUATE to meet definition". The level 4 criteria given here do not appear to be entirely inadequate. Needs clarification. Also, level 5 is missing (NOT a case...etc.)	Yes			Yes			No	1. 3.1.2.1. suggests initials as identifiers, but this is inadequate, since many individuals have the same initials. For infants, name or hospital identifier should be included (item 7). 2. 3.1.3. item 12 : need to add vaccine diluent (composition and lot number). 3. 3.1.4. There should be more here about reporting which known causes have been ruled out, and what tests ruled them out. 4. Item 3.1…
2016-08-05 16:09:56	oleskejm@njms.rutgers.edu	Healthcare provider	No, but I am interested to review the case definition	Yes			Yes			Yes			Yes			Yes			Yes			Yes			Yes			I have been reviewing all of the neonatal case definitions as well as being an active Brighton collaboration/author in such guideline development. As a general concern for all these perinatal guidelines is the lack of a preamble emphasis on the importance of pregnancy and prenatal care in preventing or lessening impact of these events.
2016-08-14 21:30:55	rosemaryaaron@yahoo.com	Regulatory authority	No, but I am interested to review the case definition	Yes		No comment	Yes		The preamble is supported with evidence/data and it has indicated areas where the problem of low birth weight hence acceptable	Yes		Covered most of the requirements under Level 1	Yes		Practically it is acceptable	Yes		The Levels of diagnostic defined Based on meta-analysis and method review through various studies hence acceptable	Yes			Yes		Well known	Yes		The document is comprehensive. Terminologies used in the guideline are commonly used.	A very useful, clear document with relevant information and very easy to put into practice.
2016-08-16 13:16:53	ouzama.n.henry@gsk.com	Vaccine manufacturer	Yes, but not as an investigator																										I will provide details about the trial / study I am involved in now.			Randomised trial	Prospective	RSV, GBS	US, Europe, South America	2016	Multi-centre	pregnant women 3rd trimester	6 months	1-2 years	none	Yes				Yes		For level of certainty 4, should one include weight < 2500? I assume it is not there because it is for days 3-7, or is the omission an oversight? There is mention that in many instances trialists need to rely on the attending medical staff for the BW assessment, and details of how it was done is not available in medical notes. How does one assess the diagnostic certainty in these cases. Some guid…	Yes
2016-08-16 22:01:23	hmlspiegel@gmail.com	Public health agency	Yes, but not as an investigator																										I already shared this information when reviewing another case definition.													Yes				Yes			Yes
2016-08-22 13:01:22	oidoko@mrc.gm, bukkyidoko@gmail.com	Academic organisation	Yes, I am an investigator																										I will provide details about the trial / study I am involved in now.			Observational study	Prospective	routine EPI	Gambia	Oct 2015 to Jul 2016	Multi-centre			4 months		Yes				Yes			Yes
2016-08-27 19:42:26	drrajamohanank@gmail.com	Academic organisation	No, but I am interested to review the case definition	Yes			Yes			Yes			Yes			Yes			Yes			Yes			Yes			The weight should be taken with least amount of clothing
			Y	6			6			6			6			6			6			6			5																0	3				3			3
			N	0			0			0			0			0			0			0			1																0	0				0			0
			DNK	0			0			0			0			0			0			0			0																0	0				0			0
[truncated: 13 more columns]

## Sheet: Rebuttal
Question	Review feedback		Authors' comments
1.a. Do you agree with the rationale of the case definition?	Yes	9	Thank you.
	No	0
	Do not know	0
1.b. If no / do not know, explain why.
1.c. Comments?	No comment
2.a. Does the preamble clearly describe the intended use of the definition?	Yes	6
	No	0
	Do not know	0
2.b. If no / do not know, explain why.
2.c. Comments?	The maternal antibody section doesn't link well with the rationale. I see the need for understanding the mechanisms and physiology of maternal antibody transfer for vaccinations in pregnancy in general, but it isn't clear how this is or isn't linked to low birth weight.		As you have agreed, with this paper being related to maternal immunisation, an understanding of maternal antibody transfer is important. The immunological effects discussed are specifically related to short gestation. Many (although not all) neonates born prematurely also have low birth weight, so it is relevant to LBW infants, even despite LBW not being the cause
	Under "Maternal immunization and birth weight, para. 2,line 6, there is a word "timeous" which does not exist in English. Assume this should be "timely".		corrected
	The preamble is supported with evidence/data and it has indicated areas where the problem of low birth weight hence acceptable		Thanks for the comment
3.a. Do you agree with Level 1 of diagnostic certainty?	Yes	6
	No	0
	Do not know	0
3.b. If no / do not know, explain why.
3.c. Comments?	Covered most of the requirements under Level 1
4.a. Do you agree with Level 2 of diagnostic certainty?	Yes	6
	No	0
	Do not know	0
4.b. If no / do not know, explain why.
4.c. Comments?	Practically it is acceptable
5.a. Do you agree with Level 3 of diagnostic certainty?	Yes	6
	No	0
	Do not know	0
5.b. If no / do not know, explain why.
5.c. Comments?	Level 4, as it appears in the text, does not actually seem to confirm to the usual definition of level 4, including that given later on in the paper, i.e. "evidence INADEQUATE to meet definition". The level 4 criteria given here do not appear to be entirely inadequate. Needs clarification. Also, level 5 is missing (NOT a case...etc.)		Level 4 has been amended to restrict assessment of 'birth' weight to the first 48 hours of life. Any weight assessment after 48 hours of life is considered an 'early neonatal weight'. Additionally, as Level 4 does not actually include a 'weight' measurement, but rather use of a PROXY measure of weight, it is being considered inadequate to meet the definition. Level 4 has, however, been left in th…
	The Levels of diagnostic defined Based on meta-analysis and method review through various studies hence acceptable		Thank you
6.a. Do you agree with the footnotes of the case definition?	Yes	6
	No	0
	Do not know	0
6.b. If no / do not know, explain why.
6.c. Comments?
7.a. Is the definition applicable in your setting?	Yes	6
	No	0
	Do not know	0
7.b. If no / do not know, explain why.
7.c. Comments?	Well known
8.a. Do you agree with the guidelines?	Yes	8
	No	1
	Do not know	0
8.b. If no / do not know, explain why.	1. 3.1.2.1. suggests initials as identifiers, but this is inadequate, since many individuals have the same initials. For infants, name or hospital identifier should be included (item 7). 2. 3.1.3. item 12 : need to add vaccine diluent (composition and lot number). 3. 3.1.4. There should be more here about reporting which known causes have been ruled out, and what tests ruled them out. 4. Item 3.1…		1. Identifiers utilised need to take confidentiality and GCP guidelines into account. A participant number and alpha-numeric identifier generated by site/ sponsor should be utilised, which can only be unblinded by site personnel. Participant identifiers useful in maternal immunisation trials include an identifier allocated to mother-newborn pairs (or groups if multiple), with the addition of a sp…
8.c. Comments?	The document is comprehensive. Terminologies used in the guideline are commonly used.		Thank you
9. Any general comments?	I have been reviewing all of the neonatal case definitions as well as being an active Brighton collaboration/author in such guideline development. As a general concern for all these perinatal guidelines is the lack of a preamble emphasis on the importance of pregnancy and prenatal care in preventing or lessening impact of these events.		This is a very relevant comment, thank you. We have not updated LBW definition document to include this point.
	A very useful, clear document with relevant information and very easy to put into practice.		Thank you
	The weight should be taken with least amount of clothing		Agreed, point 20 has been elaborated to include this
1.b. If no / do not know, explain why.
1.c. Comments?
2.a. Do you agree with the definition?	Yes	3
	No	0
	Do not know	0
2.b. If no / do not know, explain why.
2.c. Comments?	For level of certainty 4, should one include weight < 2500? I assume it is not there because it is for days 3-7, or is the omission an oversight? There is mention that in many instances trialists need to rely on the attending medical staff for the BW assessment, and details of how it was done is not available in medical notes. How does one assess the diagnostic certainty in these cases. Some guid…		Level 4 has been amended to restrict assessment of 'birth' weight to the first 48 hours of life. Any weight assessment after 48 hours of life is considered an 'early neonatal weight'. Additionally, as Level 4 does not actually include a 'weight' assessment, but rather use of proxy anthropometric measurement to estimate weight. Pictures of anthropometric measurement points will be included in subm…
3.a. Based on your study setting and the procedures / diagnostic requirements for the different levels of certainty in the case definition, would you be able to obtain all levels of certainty?	Yes	3
	No	0
	Do not know	0
3.b. If no / do not know, explain which level(s) would not be applicable and why (e.g. not having all procedures available in countries where study is done / retrospective assessment of charts would not allow information / exclusion / negative criteria to be found consistently)
3.c. Comments?
4.b. If no / do not know, explain why.
4.c. Comments?	Details on the proxy measures for Level 3 of Diagnostic Certainty are helpful and well presented.		Thank you
5.a. How much would the use of case definitions such as this one potentially improve your study?	0.9
	NA
	50
5.b. Comments?
6. What additional documents would you wish GAIA to develop for your study in order to achieve harmonisation of safety assessment in maternal immunisation studies?
7. Any other comments you would like to share?	Consider Appendix, where applicable, referring to mHealth applications for maternal or infant data and their use in the context of studies. Further, anticipation of possible use of GAIA guidance parameters in mHealt. For examples see http://www.mappinghealth.com/		Thanks for the comment. Reporting platform could utilise/ refer to GAIA definitions.
